# Supplementary material for: Graphene–PbS Quantum Dot Heterostructure for Broadband Photodetector with Enhanced Sensitivity
Source: Sensors (Basel). 2024 Aug 26;24(17):5508. doi: 10.3390/s24175508 (PMC11397984; doi:10.3390/s24175508)
Supplement: Supplementary file 1 [file sensors-24-05508-s001.zip]

Archive with 1 entries (1 files):
- sensors-3138791-supplementary.pdf
